# Supplementary material for: Prenatal Exposure to a Climate-Related Disaster Results in Changes of the Placental Transcriptome and Infant Temperament
Source: Front Genet. 2022 Apr 29;13:887619. doi: 10.3389/fgene.2022.887619 (PMC9099074; doi:10.3389/fgene.2022.887619)
Supplement: Supplementary file 1 [file DataSheet1.xlsx]

## Sheet: Supp Table 1
	baseMean	log2FoldChange	lfcSE	stat	pvalue	padj	SYMBOL
ENSG00000083782	23.8862	7.03922	1.47743	4.76451	1.89e-06	0.0127905	EPYC
ENSG00000101938	69.5783	3.45902	1.37549	2.51475	0.0119116	0.479524	CHRDL1
ENSG00000198963	25.9412	3.3805	1.64299	2.05753	0.0396355	0.594238	RORB
ENSG00000172179	35.3689	2.83421	0.854284	3.31764	0.00090781	0.306667	PRL
ENSG00000127083	17.9234	2.52828	0.66768	3.78665	0.000152689	0.218888	OMD
ENSG00000128918	24.5742	1.9961	0.723944	2.75726	0.00582882	0.433683	ALDH1A2
ENSG00000184937	12.8938	1.91707	0.701048	2.73459	0.00624589	0.441406	WT1
ENSG00000196208	51.7502	1.52063	0.443774	3.42659	0.000611212	0.284774	GREB1
ENSG00000134240	12.6073	1.49998	0.618548	2.425	0.0153083	0.495936	HMGCS2
ENSG00000091137	19.6982	1.47093	0.567333	2.59271	0.00952223	0.468551	SLC26A4
ENSG00000185518	65.2885	1.35093	0.684993	1.97218	0.0485893	0.617238	SV2B
ENSG00000229921	27.1663	1.31811	0.482722	2.73058	0.00632224	0.442292	KIF25-AS1
ENSG00000091879	475.195	1.30859	0.384951	3.39937	0.000675409	0.284774	ANGPT2
ENSG00000113327	23.3106	1.27476	0.63483	2.00804	0.0446392	0.610154	GABRG2
ENSG00000258861	38.8811	1.22735	0.513779	2.38887	0.0169003	0.508899	MIR381HG
ENSG00000186891	17.7864	1.17565	0.374892	3.13597	0.00171284	0.376525	TNFRSF18
ENSG00000144583	97.8429	1.1346	0.435456	2.60553	0.00917316	0.465944	MARCHF4
ENSG00000225849	6.662	1.11191	0.488925	2.27419	0.0229545	0.530024	MKRN7P
ENSG00000145242	25.9407	1.09971	0.513638	2.14102	0.0322727	0.562671	EPHA5
ENSG00000107984	207.117	1.09218	0.413133	2.64366	0.00820155	0.453556	DKK1
ENSG00000207978	24.7213	1.06634	0.348158	3.0628	0.00219279	0.386883	MIR154
ENSG00000153993	33.6433	1.05919	0.292533	3.62077	0.000293724	0.232225	SEMA3D
ENSG00000100448	39.5751	1.05274	0.455076	2.31332	0.020705	0.523701	CTSG
ENSG00000134042	73.9705	1.04979	0.468103	2.24264	0.0249201	0.540672	MRO
ENSG00000188064	30.8146	1.01602	0.378094	2.68721	0.00720506	0.446595	WNT7B
ENSG00000034971	6.10065	1.00898	0.407302	2.47724	0.0132405	0.483499	MYOC
ENSG00000100473	20.5619	1.00803	0.438706	2.29773	0.0215773	0.526853	COCH
ENSG00000123612	7.95823	0.993049	0.495403	2.00453	0.0450134	0.611173	ACVR1C
ENSG00000077943	10.5522	0.980977	0.491882	1.99433	0.0461157	0.613804	ITGA8
ENSG00000168356	200.457	0.974874	0.312491	3.11968	0.00181045	0.376525	SCN11A
ENSG00000042304	67.6526	0.967439	0.339162	2.85244	0.00433844	0.430259	C2orf83
ENSG00000164484	54.2361	0.941525	0.475195	1.98134	0.0475527	0.616178	TMEM200A
ENSG00000163673	27.7489	0.929697	0.343118	2.70955	0.00673737	0.445851	DCLK3
ENSG00000010932	24.0175	0.920607	0.365071	2.52172	0.0116784	0.479524	FMO1
ENSG00000119715	40.3157	0.918885	0.285944	3.21351	0.00131122	0.362301	ESRRB
ENSG00000254245	108.996	0.914072	0.266237	3.43331	0.000596267	0.284774	PCDHGA3
ENSG00000143185	6.20638	0.908553	0.411029	2.21044	0.0270749	0.547953	XCL2
ENSG00000122548	12.7085	0.904863	0.325364	2.78108	0.00541789	0.430259	KIAA0087
ENSG00000187372	115.01	0.901513	0.167284	5.38912	7.08e-08	0.00119594	PCDHB13
ENSG00000118322	7.52031	0.877045	0.363414	2.41335	0.0158067	0.497593	ATP10B
ENSG00000179428	6.09011	0.874897	0.401888	2.17697	0.029483	0.555268	IL6-AS1
ENSG00000170509	17.0511	0.871381	0.420434	2.07257	0.0382119	0.584787	HSD17B13
ENSG00000086991	83.0373	0.866716	0.279874	3.09681	0.00195613	0.381786	NOX4
ENSG00000196427	6.48256	0.866608	0.410543	2.11088	0.0347826	0.575745	NBPF4
ENSG00000147381	28.677	0.854282	0.384079	2.22423	0.0261327	0.545045	MAGEA4
ENSG00000265520	5.9537	0.851088	0.393723	2.16164	0.030646	0.557642	MIR548V
ENSG00000007174	16.3598	0.846862	0.314832	2.68988	0.00714769	0.446399	DNAH9
ENSG00000162078	12.5634	0.846776	0.43027	1.96801	0.0490668	0.617238	ZG16B
ENSG00000134460	131.492	0.842164	0.378469	2.22519	0.0260688	0.545045	IL2RA
ENSG00000164451	233.759	0.822435	0.325865	2.52385	0.0116076	0.479524	CALHM4
ENSG00000001561	142.642	0.821832	0.298978	2.7488	0.00598139	0.437338	ENPP4
ENSG00000187037	26.6061	0.813315	0.287392	2.82998	0.00465502	0.430259	GPR141
ENSG00000277149	45.973	0.808374	0.324946	2.48772	0.0128565	0.482512	TYW1B
ENSG00000199015	37.8956	0.804656	0.383643	2.09741	0.0359572	0.576822	MIR377
ENSG00000163817	6.69751	0.781987	0.386023	2.02575	0.0427905	0.603154	SLC6A20
ENSG00000125735	6.74086	0.781192	0.364941	2.1406	0.0323066	0.562671	TNFSF14
ENSG00000161040	11.1211	0.779662	0.310086	2.51434	0.0119256	0.479524	FBXL13
ENSG00000207961	23.1622	0.775909	0.337312	2.30027	0.0214329	0.526853	MIR496
ENSG00000199025	24.0481	0.76164	0.313644	2.42836	0.0151672	0.495936	MIR369
ENSG00000228203	16.4487	0.759818	0.314631	2.41495	0.0157373	0.497593	RNF144A-AS1
ENSG00000102010	134.938	0.748927	0.30621	2.44579	0.0144534	0.495121	BMX
ENSG00000181722	181.335	0.729359	0.248646	2.93332	0.00335355	0.410168	ZBTB20
ENSG00000006210	320.351	0.72743	0.28822	2.52387	0.011607	0.479524	CX3CL1
ENSG00000133116	2570.25	0.714036	0.240773	2.9656	0.0030209	0.410168	KL
ENSG00000149294	22.8598	0.711898	0.342946	2.07583	0.0379098	0.583698	NCAM1
ENSG00000235448	12.4486	0.708498	0.267164	2.65192	0.00800355	0.453556	LURAP1L-AS1
ENSG00000262943	21.712	0.702691	0.308264	2.27951	0.0226367	0.528831	ALOX12P2
ENSG00000171722	12.149	0.697849	0.266887	2.61477	0.00892865	0.460373	SPATA46
ENSG00000198643	15.7652	0.693919	0.304164	2.2814	0.0225248	0.528744	FAM3D
ENSG00000179542	37.3874	0.688667	0.31165	2.20975	0.0271228	0.547953	SLITRK4
ENSG00000126838	26.0379	0.686389	0.270084	2.54139	0.0110414	0.478876	PZP
ENSG00000072041	94.6486	0.681279	0.339429	2.00713	0.0447353	0.610254	SLC6A15
ENSG00000215386	79.6149	0.667976	0.192053	3.47808	0.000505023	0.284336	MIR99AHG
ENSG00000117834	38.2024	0.658418	0.261779	2.51516	0.0118977	0.479524	SLC5A9
ENSG00000141314	33.4501	0.657687	0.325739	2.01906	0.0434811	0.605074	RHBDL3
ENSG00000078596	371.346	0.654694	0.255321	2.5642	0.0103415	0.47189	ITM2A
ENSG00000171388	3969.9	0.646026	0.295205	2.1884	0.0286407	0.550371	APLN
ENSG00000172031	22.1769	0.641984	0.273213	2.34975	0.0187858	0.515137	EPHX4
ENSG00000122728	11.2382	0.638913	0.263177	2.42769	0.0151952	0.495936	TAF1L
ENSG00000004948	28.3173	0.636746	0.313387	2.03182	0.0421722	0.599588	CALCR
ENSG00000138722	2535.96	0.635751	0.298253	2.13158	0.0330414	0.566983	MMRN1
ENSG00000178295	303.627	0.635145	0.27221	2.33329	0.0196331	0.516893	GEN1
ENSG00000115604	331.634	0.631691	0.259119	2.43784	0.0147754	0.495936	IL18R1
ENSG00000082175	147.665	0.629082	0.26658	2.35982	0.0182837	0.512467	PGR
ENSG00000169860	2243.09	0.627952	0.245674	2.55603	0.0105873	0.474808	P2RY1
ENSG00000145491	11.1998	0.626406	0.29568	2.11853	0.0341303	0.574203	ROPN1L
ENSG00000151012	72.0786	0.625373	0.313082	1.99747	0.0457739	0.613804	SLC7A11
ENSG00000144407	58.9507	0.625272	0.29962	2.08688	0.0368985	0.58092	PTH2R
ENSG00000203710	644.844	0.623239	0.168938	3.68916	0.000224995	0.232225	CR1
ENSG00000181544	33.6353	0.622614	0.205359	3.03183	0.00243077	0.389521	FANCB
ENSG00000249437	75.1537	0.6195	0.228933	2.70603	0.00680924	0.445851	NAIP
ENSG00000183439	15.2029	0.618784	0.254811	2.4284	0.0151656	0.495936	TRIM61
ENSG00000184860	93.9016	0.615666	0.262979	2.34112	0.019226	0.515757	SDR42E1
ENSG00000117281	18.4403	0.61192	0.217308	2.81591	0.00486387	0.430259	CD160
ENSG00000175267	9.97431	0.601919	0.288861	2.08377	0.0371811	0.58092	VWA3A
ENSG00000204956	43.4518	0.601628	0.21208	2.8368	0.00455688	0.430259	PCDHGA1
ENSG00000256746	10.6161	0.60071	0.282044	2.12985	0.033184	0.567845	MADD-AS1
ENSG00000258301	9.02407	0.59942	0.295978	2.02522	0.0428447	0.603154	VASH1-AS1
ENSG00000177464	256.893	0.590999	0.257059	2.29908	0.0215004	0.526853	GPR4
ENSG00000138411	1356.39	0.589064	0.188255	3.12908	0.00175356	0.376525	HECW2
ENSG00000236438	15.3014	0.588816	0.298689	1.97134	0.0486854	0.617238	FAM157A
ENSG00000196526	1202.34	-0.585229	0.23552	-2.48484	0.012961	0.482512	AFAP1
ENSG00000196517	107.546	-0.585862	0.275592	-2.12583	0.0335175	0.570981	SLC6A9
ENSG00000073350	547.922	-0.586672	0.249773	-2.34882	0.0188329	0.515137	LLGL2
ENSG00000155380	1060.79	-0.586732	0.176299	-3.32806	0.000874541	0.305313	SLC16A1
ENSG00000154134	118.27	-0.586799	0.246732	-2.37829	0.0173934	0.512263	ROBO3
ENSG00000162998	1003.49	-0.586954	0.273088	-2.14932	0.031609	0.56234	FRZB
ENSG00000132613	675.454	-0.587658	0.191846	-3.06317	0.00219006	0.386883	MTSS2
ENSG00000099849	256.829	-0.591413	0.264842	-2.23308	0.0255438	0.543807	RASSF7
ENSG00000135604	172.416	-0.592286	0.302052	-1.96087	0.0498937	0.617834	STX11
ENSG00000073792	670.433	-0.593602	0.238895	-2.48479	0.0129629	0.482512	IGF2BP2
ENSG00000064205	38.221	-0.594475	0.258366	-2.3009	0.0213971	0.526853	CCN5
ENSG00000092621	240.375	-0.596395	0.233226	-2.55715	0.0105533	0.474808	PHGDH
ENSG00000131941	281.46	-0.596489	0.237315	-2.51349	0.0119543	0.479524	RHPN2
ENSG00000172830	697.478	-0.596749	0.23852	-2.50188	0.0123536	0.479524	SSH3
ENSG00000116574	1318.63	-0.596884	0.232858	-2.56329	0.0103684	0.47189	RHOU
ENSG00000109610	2377.63	-0.597349	0.201519	-2.96423	0.00303438	0.410168	SOD3
ENSG00000178026	103.646	-0.597885	0.208909	-2.86194	0.00421058	0.427575	LRRC75B
ENSG00000151882	78.4754	-0.599907	0.19689	-3.04691	0.00231206	0.388107	CCL28
ENSG00000130653	239.817	-0.600988	0.22811	-2.63464	0.00842268	0.453556	PNPLA7
ENSG00000089327	729.202	-0.601491	0.201703	-2.98206	0.00286318	0.409851	FXYD5
ENSG00000112293	16.9736	-0.60159	0.278887	-2.15711	0.030997	0.559324	GPLD1
ENSG00000102878	315.546	-0.603318	0.146628	-4.11462	3.88e-05	0.138863	HSF4
ENSG00000162755	13.0824	-0.60365	0.273634	-2.20605	0.0273803	0.547953	KLHDC9
ENSG00000257524	24.2842	-0.604979	0.295978	-2.044	0.0409534	0.59736	ST6GALNAC6
ENSG00000161911	9.03032	-0.606568	0.306628	-1.97819	0.0479076	0.616864	TREML1
ENSG00000162729	655.158	-0.609356	0.1946	-3.13133	0.00174014	0.376525	IGSF8
ENSG00000101194	202.934	-0.610439	0.256305	-2.38169	0.0172335	0.510755	SLC17A9
ENSG00000109472	267.736	-0.611407	0.309398	-1.97612	0.0481416	0.617238	CPE
ENSG00000109576	41.3023	-0.613294	0.178124	-3.44307	0.000575155	0.284774	AADAT
ENSG00000272870	10.4883	-0.614526	0.271777	-2.26114	0.0237508	0.532767	SAP30-DT
ENSG00000116285	3297.47	-0.61668	0.294923	-2.09099	0.0365294	0.578172	ERRFI1
ENSG00000177989	353.824	-0.616732	0.221731	-2.78145	0.00541173	0.430259	ODF3B
ENSG00000169962	40.9388	-0.618211	0.26537	-2.32962	0.0198264	0.516893	TAS1R3
ENSG00000046604	1150.5	-0.618855	0.259143	-2.38808	0.0169365	0.508899	DSG2
ENSG00000142235	152.54	-0.620274	0.272913	-2.27279	0.0230388	0.530286	LMTK3
ENSG00000167157	62.3148	-0.621901	0.255665	-2.43248	0.0149958	0.495936	PRRX2
ENSG00000176170	104.339	-0.623878	0.242217	-2.5757	0.0100038	0.469359	SPHK1
ENSG00000251450	30.0739	-0.624267	0.247604	-2.52123	0.0116946	0.479524	RASGRF2-AS1
ENSG00000148737	847.384	-0.624371	0.267157	-2.33709	0.0194344	0.516863	TCF7L2
ENSG00000184979	55.4658	-0.624398	0.250695	-2.49066	0.0127505	0.482512	USP18
ENSG00000072195	1123.24	-0.625442	0.252536	-2.47664	0.0132625	0.483499	SPEG
ENSG00000149243	22.0767	-0.626419	0.30776	-2.03542	0.041809	0.599332	KLHL35
ENSG00000148219	63.869	-0.627556	0.298684	-2.10107	0.0356348	0.576822	ASTN2
ENSG00000143507	81.3578	-0.628814	0.221766	-2.83548	0.00457564	0.430259	DUSP10
ENSG00000250786	70.3825	-0.629382	0.228077	-2.75952	0.00578866	0.433683	SNHG18
ENSG00000085552	40.5464	-0.630672	0.255907	-2.46446	0.0137221	0.488515	IGSF9
ENSG00000161714	582.955	-0.633075	0.235162	-2.69208	0.00710078	0.446399	PLCD3
ENSG00000173947	44.7706	-0.633388	0.295884	-2.14066	0.0323014	0.562671	PIFO
ENSG00000171462	38.4398	-0.634752	0.261413	-2.42816	0.0151758	0.495936	DLK2
ENSG00000156804	684.386	-0.635118	0.232601	-2.7305	0.00632388	0.442292	FBXO32
ENSG00000168743	149.461	-0.635999	0.29201	-2.17801	0.0294055	0.555268	NPNT
ENSG00000099797	924.168	-0.637298	0.280663	-2.27069	0.0231659	0.530646	TECR
ENSG00000112562	233.045	-0.637382	0.317114	-2.00995	0.0444367	0.609714	SMOC2
ENSG00000074590	242.602	-0.637642	0.309883	-2.05769	0.0396203	0.594238	NUAK1
ENSG00000166394	143.188	-0.638163	0.200942	-3.17586	0.00149394	0.367961	CYB5R2
ENSG00000185100	388.114	-0.638166	0.262716	-2.42911	0.0151361	0.495936	ADSS1
ENSG00000120913	990.387	-0.638383	0.289971	-2.20154	0.0276978	0.549775	PDLIM2
ENSG00000204839	206.475	-0.640265	0.296791	-2.15729	0.0309828	0.559324	MROH6
ENSG00000119139	114.353	-0.640622	0.300579	-2.13129	0.0330649	0.566983	TJP2
ENSG00000187837	329.558	-0.640896	0.311589	-2.05687	0.0396992	0.594238	H1-2
ENSG00000160539	76.4372	-0.641893	0.276637	-2.32035	0.0203222	0.520314	PLPP7
ENSG00000205572	16.4628	-0.641957	0.322239	-1.99218	0.0463517	0.61396	SERF1A
ENSG00000196189	77.722	-0.642547	0.315252	-2.0382	0.0415298	0.599332	SEMA4A
ENSG00000103253	74.1245	-0.643098	0.201286	-3.19494	0.00139858	0.367961	HAGHL
ENSG00000278558	15.2927	-0.645179	0.323377	-1.99513	0.0460286	0.613804	TMEM191B
ENSG00000131773	22.907	-0.645188	0.253713	-2.54298	0.0109911	0.478876	KHDRBS3
ENSG00000103187	2001.71	-0.647129	0.250031	-2.58819	0.00964811	0.469118	COTL1
ENSG00000167702	379.628	-0.651264	0.217327	-2.9967	0.00272923	0.405806	KIFC2
ENSG00000070731	113.729	-0.652946	0.281422	-2.32017	0.0203319	0.520314	ST6GALNAC2
ENSG00000006453	518.849	-0.653804	0.196632	-3.32501	0.000884163	0.305313	BAIAP2L1
ENSG00000176919	17.1296	-0.654177	0.267887	-2.44199	0.0146065	0.495121	C8G
ENSG00000228727	13.0173	-0.65526	0.295853	-2.21482	0.0267725	0.546732	SAPCD1
ENSG00000199753	16.5806	-0.655754	0.25818	-2.53991	0.011088	0.478876	SNORD104
ENSG00000206195	14.0531	-0.656213	0.253792	-2.58564	0.00971995	0.469118	DUXAP8
ENSG00000099866	43.1666	-0.656286	0.234295	-2.80111	0.00509265	0.430259	MADCAM1
ENSG00000196154	495.075	-0.659481	0.234204	-2.81584	0.00486492	0.430259	S100A4
ENSG00000136689	47.5499	-0.659545	0.289816	-2.27574	0.0228617	0.530024	IL1RN
ENSG00000137331	445.142	-0.661585	0.321939	-2.055	0.0398786	0.594238	IER3
ENSG00000178605	38.3846	-0.663111	0.322531	-2.05596	0.0397859	0.594238	GTPBP6
ENSG00000100376	714.925	-0.663701	0.306064	-2.16851	0.0301203	0.555509	FAM118A
ENSG00000184730	175.534	-0.664374	0.239366	-2.77556	0.00551068	0.430259	APOBR
ENSG00000169583	1032.73	-0.664983	0.316302	-2.10237	0.0355211	0.576822	CLIC3
ENSG00000055118	185.996	-0.667615	0.296221	-2.25377	0.0242104	0.535541	KCNH2
ENSG00000105963	110.6	-0.668465	0.28528	-2.34319	0.0191198	0.515757	ADAP1
ENSG00000104419	4633.34	-0.674116	0.201494	-3.34558	0.000821097	0.304807	NDRG1
ENSG00000064547	156.195	-0.675952	0.285021	-2.37159	0.0177118	0.512467	LPAR2
ENSG00000228544	53.0909	-0.676159	0.263766	-2.56348	0.0103628	0.47189	CCDC183-AS1
ENSG00000170421	8308.06	-0.679199	0.304806	-2.2283	0.0258604	0.545045	KRT8
ENSG00000107130	59.3823	-0.681986	0.272414	-2.50349	0.0122975	0.479524	NCS1
ENSG00000212864	42.4529	-0.682279	0.245605	-2.77796	0.00547022	0.430259	RNF208
ENSG00000178803	13.388	-0.682495	0.2537	-2.69016	0.00714175	0.446399	ADORA2A-AS1
ENSG00000166780	17.7649	-0.684187	0.287003	-2.3839	0.0171301	0.510088	BMERB1
ENSG00000140254	15.9213	-0.684314	0.333042	-2.05473	0.0399046	0.594364	DUOXA1
ENSG00000164530	87.7875	-0.684557	0.338543	-2.02207	0.0431693	0.604338	PI16
ENSG00000057294	881.327	-0.685017	0.270892	-2.52875	0.011447	0.479524	PKP2
ENSG00000005001	154.787	-0.686539	0.344103	-1.99516	0.0460256	0.613804	PRSS22
ENSG00000132522	91.5851	-0.686619	0.201205	-3.41254	0.000643602	0.284774	GPS2
ENSG00000066230	67.8017	-0.688492	0.257623	-2.67248	0.0075293	0.449286	SLC9A3
ENSG00000119673	219.27	-0.688797	0.177146	-3.88829	0.000100953	0.186057	ACOT2
ENSG00000042062	240.719	-0.689925	0.304757	-2.26385	0.0235833	0.531843	RIPOR3
ENSG00000242689	6.7006	-0.689971	0.350494	-1.96857	0.0490029	0.617238	CNTF
ENSG00000132819	423.902	-0.69274	0.326823	-2.11962	0.0340385	0.574203	RBM38
ENSG00000196975	1500.56	-0.694432	0.326834	-2.12473	0.0336095	0.571683	ANXA4
ENSG00000134259	23.6721	-0.694862	0.314903	-2.20659	0.0273428	0.547953	NGF
ENSG00000143333	201.388	-0.700031	0.257283	-2.72086	0.00651128	0.443638	RGS16
ENSG00000163354	48.7292	-0.700733	0.291898	-2.40061	0.0163678	0.501691	DCST2
ENSG00000100234	40294.1	-0.700822	0.32279	-2.17114	0.0299205	0.555268	TIMP3
ENSG00000067057	496.388	-0.70131	0.297627	-2.35634	0.0184561	0.512467	PFKP
ENSG00000278828	11.2727	-0.701447	0.344606	-2.03551	0.0417999	0.599332	H3C10
ENSG00000187808	79.4576	-0.702956	0.303369	-2.31717	0.0204947	0.521334	SOWAHD
ENSG00000156222	35.1286	-0.704411	0.356345	-1.97676	0.0480683	0.616864	SLC28A1
ENSG00000204444	7.91912	-0.708467	0.358371	-1.97691	0.0480522	0.616864	APOM
ENSG00000143061	1252.37	-0.70903	0.360532	-1.96662	0.0492268	0.617606	IGSF3
ENSG00000260428	91.4304	-0.709522	0.234976	-3.01955	0.00253154	0.392284	SCX
ENSG00000125898	297.623	-0.709904	0.252068	-2.81632	0.00485772	0.430259	FAM110A
ENSG00000124766	472.101	-0.71129	0.250705	-2.83717	0.0045516	0.430259	SOX4
ENSG00000129194	20.1235	-0.715124	0.333571	-2.14384	0.0320455	0.562671	SOX15
ENSG00000204219	166.265	-0.715369	0.217489	-3.28923	0.00100464	0.316343	TCEA3
ENSG00000135245	195.166	-0.718782	0.257797	-2.78817	0.00530067	0.430259	HILPDA
ENSG00000277075	12.3046	-0.722003	0.305856	-2.3606	0.0182454	0.512467	H2AC8
ENSG00000154822	570.894	-0.723132	0.347962	-2.07819	0.0376914	0.583698	PLCL2
ENSG00000140479	834.935	-0.724572	0.349124	-2.0754	0.0379498	0.58381	PCSK6
ENSG00000135480	6335.06	-0.726042	0.304668	-2.38306	0.0171693	0.510088	KRT7
ENSG00000167771	28.5399	-0.729704	0.291728	-2.50131	0.0123734	0.479524	RCOR2
ENSG00000197380	135.623	-0.73067	0.291101	-2.51002	0.0120723	0.479524	DACT3
ENSG00000087085	73.8161	-0.732007	0.240207	-3.0474	0.00230828	0.388107	ACHE
ENSG00000095397	99.4289	-0.732289	0.329608	-2.2217	0.0263038	0.545468	WHRN
ENSG00000113083	138.859	-0.734878	0.339352	-2.16554	0.0303467	0.557642	LOX
ENSG00000172382	19.9379	-0.734891	0.235042	-3.12664	0.00176816	0.376525	PRSS27
ENSG00000187942	26.0179	-0.738295	0.336816	-2.19198	0.0283809	0.549775	LDLRAD2
ENSG00000140416	5166.29	-0.738389	0.260224	-2.83751	0.00454665	0.430259	TPM1
ENSG00000237499	79.1102	-0.739014	0.327511	-2.25645	0.0240423	0.534558	WAKMAR2
ENSG00000184702	31.5479	-0.741088	0.254392	-2.91317	0.00357781	0.412499	SEPTIN5
ENSG00000268182	9.47224	-0.741137	0.363101	-2.04113	0.0412377	0.599161	SMIM17
ENSG00000133063	9.97945	-0.741537	0.326812	-2.269	0.0232682	0.530646	CHIT1
ENSG00000081277	188.249	-0.742038	0.352758	-2.10353	0.0354193	0.576822	PKP1
ENSG00000149527	83.2342	-0.742339	0.341924	-2.17106	0.0299264	0.555268	PLCH2
ENSG00000238793	7.62882	-0.743289	0.378534	-1.9636	0.0495767	0.617626	SNORD124
ENSG00000173641	134.196	-0.744767	0.295476	-2.52057	0.0117166	0.479524	HSPB7
ENSG00000106789	129.106	-0.745152	0.371173	-2.00756	0.04469	0.610254	CORO2A
ENSG00000240583	819.946	-0.745307	0.291116	-2.56017	0.010462	0.472685	AQP1
ENSG00000136235	1193.37	-0.749744	0.317719	-2.35977	0.0182862	0.512467	GPNMB
ENSG00000173486	33.3205	-0.75034	0.278098	-2.69811	0.00697339	0.445851	FKBP2
ENSG00000255737	9.62867	-0.751058	0.290107	-2.5889	0.0096283	0.469118	AGAP2-AS1
ENSG00000163141	29.5519	-0.754704	0.339468	-2.22319	0.0262027	0.545045	BNIPL
ENSG00000249992	43.0464	-0.754852	0.374503	-2.01561	0.0438408	0.607709	TMEM158
ENSG00000131459	184.278	-0.755832	0.332701	-2.2718	0.0230983	0.530646	GFPT2
ENSG00000184163	32.4619	-0.755966	0.272558	-2.7736	0.00554402	0.430259	C1QTNF12
ENSG00000277249	8.81513	-0.7574	0.375187	-2.01873	0.0435155	0.605187	MIR6784
ENSG00000262484	8.54028	-0.758842	0.32405	-2.34174	0.019194	0.515757	CCER2
ENSG00000115339	129.472	-0.759965	0.371037	-2.04822	0.0405386	0.596443	GALNT3
ENSG00000171643	21.1283	-0.760528	0.387266	-1.96384	0.0495488	0.617626	S100Z
ENSG00000182472	43.0965	-0.760577	0.351784	-2.16205	0.030614	0.557642	CAPN12
ENSG00000183160	152.504	-0.760786	0.361849	-2.1025	0.0355097	0.576822	TMEM119
ENSG00000214922	21.0244	-0.762635	0.355942	-2.14258	0.0321466	0.562671	HLA-F-AS1
ENSG00000157782	22.5536	-0.76307	0.338345	-2.2553	0.0241145	0.535169	CABP1
ENSG00000183625	24.0861	-0.764183	0.288876	-2.64536	0.00816033	0.453556	CCR3
ENSG00000187017	71.4384	-0.765273	0.329463	-2.32279	0.0201906	0.519634	ESPN
ENSG00000142233	5.48623	-0.765929	0.333264	-2.29826	0.0215469	0.526853	NTN5
ENSG00000241158	69.5823	-0.76789	0.374703	-2.04933	0.0404297	0.595968	ADAMTS9-AS1
ENSG00000173917	69.1123	-0.769564	0.297651	-2.58546	0.00972501	0.469118	HOXB2
ENSG00000180432	136.525	-0.773028	0.369098	-2.09437	0.0362272	0.577824	CYP8B1
ENSG00000137496	486.497	-0.773299	0.29197	-2.64856	0.00808354	0.453556	IL18BP
ENSG00000167136	106.262	-0.773547	0.25422	-3.04283	0.00234368	0.388107	ENDOG
ENSG00000154917	87.6149	-0.77505	0.385438	-2.01083	0.0443433	0.609154	RAB6B
ENSG00000124116	13.162	-0.776748	0.369125	-2.10429	0.0353528	0.576822	WFDC3
ENSG00000227051	65.5996	-0.778271	0.349749	-2.22523	0.0260659	0.545045	C14orf132
ENSG00000145287	347.426	-0.779311	0.33697	-2.3127	0.0207389	0.523701	PLAC8
ENSG00000206140	20.957	-0.779825	0.333411	-2.33893	0.019339	0.516028	TMEM191C
ENSG00000185652	30.8401	-0.782691	0.312523	-2.50442	0.0122651	0.479524	NTF3
ENSG00000099840	33.1089	-0.78381	0.269977	-2.90325	0.00369311	0.415857	IZUMO4
ENSG00000233296	7.59856	-0.78455	0.341463	-2.29761	0.0215838	0.526853	TMEM18-DT
ENSG00000140511	123.872	-0.784828	0.316214	-2.48195	0.0130664	0.482512	HAPLN3
ENSG00000243836	89.877	-0.784989	0.33043	-2.37566	0.0175176	0.512467	WDR86-AS1
ENSG00000162878	229.546	-0.78504	0.312658	-2.51086	0.0120439	0.479524	PKDCC
ENSG00000162676	11.0749	-0.785967	0.289022	-2.7194	0.00654011	0.443638	GFI1
ENSG00000169994	856.505	-0.787552	0.300926	-2.6171	0.00886809	0.460373	MYO7B
ENSG00000150471	163.251	-0.788209	0.372395	-2.11659	0.0342943	0.574583	ADGRL3
ENSG00000143320	193.072	-0.788294	0.365529	-2.15658	0.0310381	0.559324	CRABP2
ENSG00000008323	545.999	-0.788695	0.356205	-2.21416	0.0268178	0.546732	PLEKHG6
ENSG00000131620	231.622	-0.790534	0.334133	-2.36593	0.017985	0.512467	ANO1
ENSG00000105376	63.8331	-0.79088	0.311114	-2.54209	0.0110193	0.478876	ICAM5
ENSG00000092929	1385.64	-0.791015	0.358232	-2.20811	0.0272368	0.547953	UNC13D
ENSG00000137809	163.099	-0.791653	0.375186	-2.11003	0.0348561	0.575745	ITGA11
ENSG00000124216	136.862	-0.795891	0.306753	-2.59457	0.00947106	0.468436	SNAI1
ENSG00000120899	497.155	-0.796117	0.316531	-2.51513	0.0118989	0.479524	PTK2B
ENSG00000111728	16.6572	-0.796859	0.383303	-2.07893	0.0376241	0.58323	ST8SIA1
ENSG00000149927	15.6038	-0.79951	0.298795	-2.67578	0.00745562	0.448338	DOC2A
ENSG00000130595	2753.91	-0.800886	0.369054	-2.1701	0.029999	0.555275	TNNT3
ENSG00000087258	40.467	-0.801448	0.353867	-2.26483	0.0235231	0.531843	GNAO1
ENSG00000163975	77.7289	-0.804343	0.327313	-2.45742	0.0139941	0.490529	MELTF
ENSG00000183778	14.5303	-0.805685	0.33977	-2.37127	0.0177271	0.512467	B3GALT5
ENSG00000172215	204.389	-0.808921	0.364961	-2.21646	0.0266603	0.546732	CXCR6
ENSG00000160282	24.9724	-0.811411	0.34933	-2.32276	0.020192	0.519634	FTCD
ENSG00000198948	146.427	-0.812085	0.408759	-1.98671	0.0469548	0.614649	MFAP3L
ENSG00000228109	13.8499	-0.813519	0.254556	-3.19584	0.00139426	0.367961	MELTF-AS1
ENSG00000181588	1160.98	-0.815146	0.272823	-2.98781	0.00280981	0.408635	MEX3D
ENSG00000115468	2297.8	-0.815701	0.38801	-2.10227	0.0355298	0.576822	EFHD1
ENSG00000022556	688.996	-0.815912	0.346622	-2.35389	0.0185779	0.514831	NLRP2
ENSG00000139200	15.4108	-0.817382	0.375024	-2.17954	0.0292914	0.555268	PIANP
ENSG00000186314	11.948	-0.819539	0.351253	-2.33319	0.0196384	0.516893	PRELID2
ENSG00000144868	84.57	-0.81962	0.358751	-2.28465	0.0223335	0.528637	TMEM108
ENSG00000185442	141.481	-0.820123	0.29431	-2.7866	0.00532644	0.430259	FAM174B
ENSG00000144648	647.253	-0.820125	0.373946	-2.19317	0.0282953	0.549775	ACKR2
ENSG00000180448	1856.5	-0.820453	0.316531	-2.59201	0.00954156	0.468551	ARHGAP45
ENSG00000112149	96.5081	-0.821057	0.346493	-2.36962	0.0178065	0.512467	CD83
ENSG00000264230	238.267	-0.825259	0.270449	-3.05144	0.00227747	0.388107	ANXA8L1
ENSG00000183779	2445.72	-0.825509	0.347434	-2.37602	0.0175005	0.512467	ZNF703
ENSG00000128591	709.834	-0.82621	0.358811	-2.30263	0.0212995	0.526853	FLNC
ENSG00000035862	7578.52	-0.826812	0.33057	-2.50117	0.0123782	0.479524	TIMP2
ENSG00000216490	17.6379	-0.827144	0.356048	-2.32312	0.0201725	0.519634	IFI30
ENSG00000186352	100.468	-0.827698	0.364638	-2.26992	0.0232127	0.530646	ANKRD37
ENSG00000185215	2153.5	-0.829037	0.26017	-3.18652	0.00143993	0.367961	TNFAIP2
ENSG00000214617	14.8337	-0.832116	0.289827	-2.87108	0.00409077	0.424808	SLC6A10P
ENSG00000134107	2087.68	-0.835199	0.299858	-2.78531	0.00534765	0.430259	BHLHE40
ENSG00000175600	16.2525	-0.835204	0.39908	-2.09282	0.036365	0.577824	SUGCT
ENSG00000244306	40.7378	-0.835888	0.356562	-2.3443	0.0190629	0.515757	DUXAP10
ENSG00000213214	58.3668	-0.835991	0.346352	-2.4137	0.0157914	0.497593	ARHGEF35
ENSG00000189280	19.2816	-0.83608	0.362759	-2.30478	0.0211788	0.525802	GJB5
ENSG00000186480	1054.09	-0.840361	0.422756	-1.98782	0.046832	0.614519	INSIG1
ENSG00000175084	1981.76	-0.841686	0.394903	-2.13137	0.0330583	0.566983	DES
ENSG00000172348	41.2413	-0.841885	0.287535	-2.92794	0.00341217	0.410168	RCAN2
ENSG00000146242	570.448	-0.843054	0.395076	-2.1339	0.0328508	0.565623	TPBG
ENSG00000134323	318.817	-0.843199	0.303499	-2.77826	0.00546512	0.430259	MYCN
ENSG00000166105	56.6932	-0.844216	0.369041	-2.28759	0.0221612	0.528319	GLB1L3
ENSG00000130821	1373.71	-0.846365	0.248556	-3.40513	0.000661318	0.284774	SLC6A8
ENSG00000128165	19.7721	-0.846815	0.39412	-2.14862	0.0316645	0.56234	ADM2
ENSG00000215018	55.1292	-0.848377	0.406794	-2.08552	0.0370221	0.58092	COL28A1
ENSG00000178297	60.9475	-0.849865	0.330649	-2.57029	0.0101612	0.47189	TMPRSS9
ENSG00000100593	8728.8	-0.850898	0.363879	-2.33841	0.019366	0.516079	ISM2
ENSG00000157064	52.4997	-0.854994	0.423446	-2.01913	0.0434737	0.605074	NMNAT2
ENSG00000189159	797.01	-0.857129	0.35314	-2.42717	0.0152173	0.495936	JPT1
ENSG00000186862	59.5811	-0.858027	0.379696	-2.25977	0.0238353	0.532767	PDZD7
ENSG00000197361	21.0898	-0.860385	0.42766	-2.01184	0.0442365	0.609056	FBXL22
ENSG00000198796	24.646	-0.860572	0.435257	-1.97716	0.0480235	0.616864	ALPK2
ENSG00000138821	630.272	-0.860798	0.411253	-2.09311	0.0363391	0.577824	SLC39A8
ENSG00000148344	1145.94	-0.8643	0.300107	-2.87998	0.00397706	0.422596	PTGES
ENSG00000061656	58.479	-0.864503	0.33217	-2.60259	0.0092523	0.465944	SPAG4
ENSG00000042493	365.123	-0.870347	0.37171	-2.34147	0.019208	0.515757	CAPG
ENSG00000164442	2634.69	-0.871567	0.327722	-2.65947	0.00782644	0.45151	CITED2
ENSG00000196730	3665.66	-0.873566	0.429596	-2.03346	0.0420059	0.599487	DAPK1
ENSG00000120217	329.533	-0.873674	0.438908	-1.99056	0.0465291	0.61398	CD274
ENSG00000175928	12.866	-0.876589	0.37801	-2.31896	0.0203974	0.520832	LRRN1
ENSG00000230937	137.642	-0.877936	0.233606	-3.75819	0.00017115	0.224706	MIR205HG
ENSG00000163040	17.0471	-0.878135	0.419651	-2.09254	0.0363907	0.577824	CCDC74A
ENSG00000173156	219.35	-0.878784	0.389265	-2.25755	0.0239739	0.534005	RHOD
ENSG00000105894	357.848	-0.881616	0.278407	-3.16664	0.00154212	0.367961	PTN
ENSG00000146197	94.527	-0.882342	0.29154	-3.02649	0.00247413	0.389521	SCUBE3
ENSG00000173898	149.15	-0.882784	0.353021	-2.50066	0.0123963	0.479524	SPTBN2
ENSG00000099957	71.6335	-0.886109	0.300661	-2.9472	0.00320661	0.410168	P2RX6
ENSG00000108389	1461.17	-0.887885	0.439214	-2.02153	0.0432249	0.604422	MTMR4
ENSG00000266010	27.9417	-0.88822	0.28785	-3.0857	0.00203071	0.383237	GATA6-AS1
ENSG00000183971	11.4564	-0.891708	0.281526	-3.16741	0.00153802	0.367961	NPW
ENSG00000117600	57.3823	-0.89602	0.387933	-2.30973	0.0209032	0.525515	PLPPR4
ENSG00000124145	844.959	-0.897705	0.333107	-2.69495	0.00704001	0.446399	SDC4
ENSG00000104953	195.343	-0.899339	0.400292	-2.24671	0.0246588	0.53907	TLE6
ENSG00000187479	686.417	-0.902068	0.36934	-2.44237	0.014591	0.495121	C11orf96
ENSG00000029993	1628.49	-0.90311	0.367206	-2.45941	0.0139166	0.489596	HMGB3
ENSG00000100167	212.241	-0.906275	0.405545	-2.23471	0.0254364	0.543807	SEPTIN3
ENSG00000223855	37.005	-0.907211	0.346729	-2.61648	0.00888404	0.460373	HRAT92
ENSG00000142765	281.801	-0.907911	0.242323	-3.7467	0.000179176	0.224706	SYTL1
ENSG00000164161	5.81906	-0.908477	0.458272	-1.9824	0.047435	0.615835	HHIP
ENSG00000058085	552.907	-0.910415	0.294216	-3.09437	0.00197229	0.381786	LAMC2
ENSG00000222014	7.9244	-0.910704	0.445061	-2.04624	0.0407325	0.596681	RAB6C
ENSG00000177181	24.1462	-0.911303	0.340016	-2.68018	0.00735833	0.447084	RIMKLA
ENSG00000133048	169.697	-0.918437	0.365913	-2.50999	0.0120736	0.479524	CHI3L1
ENSG00000134247	680.321	-0.920064	0.401671	-2.29059	0.0219872	0.528006	PTGFRN
ENSG00000184029	12.1767	-0.920272	0.458073	-2.00901	0.0445365	0.610064	DSCR4
ENSG00000011201	40.6685	-0.920648	0.333192	-2.76312	0.00572525	0.432177	ANOS1
ENSG00000197261	7.46723	-0.921384	0.457006	-2.01613	0.0437864	0.607453	C6orf141
ENSG00000180155	168.189	-0.922344	0.304767	-3.02639	0.00247491	0.389521	LYNX1
ENSG00000115221	243.05	-0.924378	0.357282	-2.58725	0.00967445	0.469118	ITGB6
ENSG00000152154	79.0177	-0.927055	0.28765	-3.22285	0.00126921	0.362301	TMEM178A
ENSG00000164972	6.61338	-0.928115	0.405477	-2.28895	0.0220825	0.528006	C9orf24
ENSG00000181085	34.0223	-0.928447	0.408217	-2.2744	0.0229422	0.530024	MAPK15
ENSG00000118729	42.9709	-0.928477	0.371933	-2.49636	0.0125476	0.480034	CASQ2
ENSG00000142949	9847.52	-0.929584	0.422227	-2.20162	0.0276919	0.549775	PTPRF
ENSG00000197768	9.70116	-0.931068	0.370693	-2.5117	0.0120152	0.479524	STPG3
ENSG00000176490	6.91489	-0.933696	0.473336	-1.97258	0.048543	0.617238	DIRAS1
ENSG00000163347	330.014	-0.937189	0.451377	-2.07629	0.0378672	0.583698	CLDN1
ENSG00000139973	66.1348	-0.937618	0.355799	-2.63525	0.00840764	0.453556	SYT16
ENSG00000185070	64.87	-0.942985	0.297539	-3.16928	0.00152818	0.367961	FLRT2
ENSG00000158865	5.32203	-0.944468	0.399422	-2.36459	0.0180503	0.512467	SLC5A11
ENSG00000176532	111.859	-0.945454	0.370455	-2.55214	0.0107063	0.475254	PRR15
ENSG00000064042	637.261	-0.945994	0.440618	-2.14697	0.0317957	0.56234	LIMCH1
ENSG00000204421	69.0784	-0.946324	0.379897	-2.491	0.0127384	0.482512	LY6G6C
ENSG00000102755	22696.7	-0.946549	0.351466	-2.69315	0.00707805	0.446399	FLT1
ENSG00000142178	346.693	-0.951565	0.391418	-2.43107	0.0150542	0.495936	SIK1
ENSG00000117122	468.604	-0.954062	0.2795	-3.41346	0.000641432	0.284774	MFAP2
ENSG00000115297	6.59006	-0.955407	0.478052	-1.99854	0.0456579	0.613757	TLX2
ENSG00000123570	12.2992	-0.956364	0.405181	-2.36034	0.0182582	0.512467	RAB9B
ENSG00000231789	6.19255	-0.956752	0.404953	-2.36262	0.0181461	0.512467	PIK3CD-AS2
ENSG00000148204	11.6399	-0.958768	0.329779	-2.90731	0.00364554	0.415857	CRB2
ENSG00000001626	21.9172	-0.965835	0.426862	-2.26264	0.0236581	0.532751	CFTR
ENSG00000203697	12.2066	-0.967171	0.483123	-2.00191	0.0452941	0.612641	CAPN8
ENSG00000166546	111.012	-0.969787	0.344997	-2.81101	0.00493869	0.430259	BEAN1
ENSG00000058335	37.346	-0.9762	0.472808	-2.06468	0.0389529	0.59087	RASGRF1
ENSG00000139629	488.29	-0.977757	0.40336	-2.42403	0.0153494	0.495936	GALNT6
ENSG00000122574	10.4211	-0.978796	0.41042	-2.38486	0.0170854	0.510088	WIPF3
ENSG00000106819	46.2319	-0.979622	0.442336	-2.21466	0.0267837	0.546732	ASPN
ENSG00000187583	26.1122	-0.983215	0.288007	-3.41385	0.000640507	0.284774	PLEKHN1
ENSG00000107485	1703.79	-0.985374	0.334326	-2.94734	0.00320518	0.410168	GATA3
ENSG00000130487	14.5982	-0.987145	0.499737	-1.97533	0.048231	0.617238	KLHDC7B
ENSG00000106617	564.248	-0.991	0.335732	-2.95176	0.00315965	0.410168	PRKAG2
ENSG00000025423	56.8292	-0.991634	0.402099	-2.46614	0.0136577	0.488515	HSD17B6
ENSG00000147813	445.24	-0.993602	0.301195	-3.29886	0.000970781	0.316343	NAPRT
ENSG00000135919	15007.7	-0.996093	0.409257	-2.43391	0.0149368	0.495936	SERPINE2
ENSG00000145936	50.6482	-0.99793	0.438512	-2.27572	0.0228627	0.530024	KCNMB1
ENSG00000238198	9.11046	-0.999334	0.297621	-3.35775	0.000785807	0.296746	LRIG2-DT
ENSG00000133216	315.54	-1.00826	0.459514	-2.19419	0.0282217	0.549775	EPHB2
ENSG00000183690	14.0416	-1.0085	0.499007	-2.02102	0.0432781	0.604713	EFHC2
ENSG00000100368	2470.09	-1.00929	0.419919	-2.40353	0.0162375	0.500312	CSF2RB
ENSG00000090104	107.411	-1.01016	0.419162	-2.40995	0.0159548	0.497726	RGS1
ENSG00000168453	34.744	-1.01557	0.447781	-2.26801	0.0233286	0.530646	HR
ENSG00000145536	6.64678	-1.01783	0.482594	-2.10909	0.0349368	0.575989	ADAMTS16
ENSG00000141526	2032.31	-1.02142	0.322983	-3.16245	0.00156449	0.367961	SLC16A3
ENSG00000087494	25.4448	-1.0221	0.490589	-2.08341	0.0372136	0.58092	PTHLH
ENSG00000105523	53.0412	-1.02233	0.433617	-2.35768	0.0183893	0.512467	FAM83E
ENSG00000248483	6.21223	-1.02244	0.517256	-1.97666	0.0480804	0.616864	POU5F2
ENSG00000166473	199.95	-1.02287	0.441872	-2.31485	0.0206211	0.523368	PKD1L2
ENSG00000167123	2314.26	-1.02427	0.338281	-3.02787	0.00246284	0.389521	CERCAM
ENSG00000049860	5614.9	-1.02491	0.370261	-2.76806	0.00563903	0.430259	HEXB
ENSG00000104213	111.936	-1.02493	0.420172	-2.43931	0.0147152	0.495936	PDGFRL
ENSG00000204866	6.65877	-1.02504	0.438812	-2.33594	0.0194941	0.516893	IGFL2
ENSG00000111863	5.77741	-1.02853	0.520664	-1.97542	0.0482207	0.617238	ADTRP
ENSG00000135074	1548.17	-1.02898	0.432166	-2.38098	0.0172668	0.510762	ADAM19
ENSG00000105137	2259.61	-1.03143	0.356895	-2.89002	0.00385216	0.421706	SYDE1
ENSG00000150722	7.8204	-1.03511	0.493645	-2.09688	0.0360043	0.576822	PPP1R1C
ENSG00000149633	6.7455	-1.03594	0.407443	-2.54253	0.0110054	0.478876	KIAA1755
ENSG00000167772	774.528	-1.03829	0.385329	-2.69454	0.0070485	0.446399	ANGPTL4
ENSG00000139055	15.4763	-1.03864	0.507746	-2.0456	0.0407961	0.596853	ERP27
ENSG00000088280	1084.81	-1.03949	0.370902	-2.8026	0.00506931	0.430259	ASAP3
ENSG00000108405	242.351	-1.04236	0.369407	-2.82171	0.00477683	0.430259	P2RX1
ENSG00000168754	24.6836	-1.04332	0.35738	-2.91936	0.00350751	0.410168	FAM178B
ENSG00000197721	23.1348	-1.04468	0.442929	-2.35858	0.0183451	0.512467	CR1L
ENSG00000183773	54.8891	-1.04805	0.411907	-2.5444	0.0109467	0.478876	AIFM3
ENSG00000183010	255.888	-1.0553	0.390616	-2.70163	0.00690007	0.445851	PYCR1
ENSG00000104892	8.66341	-1.05939	0.484296	-2.18749	0.0287071	0.550371	KLC3
ENSG00000163362	92.8976	-1.06036	0.362272	-2.92697	0.00342279	0.410168	INAVA
ENSG00000104332	1154.1	-1.06207	0.380417	-2.79185	0.00524083	0.430259	SFRP1
ENSG00000143632	24.3983	-1.06438	0.534418	-1.99166	0.0464088	0.61396	ACTA1
ENSG00000105479	13.41	-1.06644	0.392993	-2.71364	0.00665481	0.445741	CCDC114
ENSG00000115648	82.6855	-1.0687	0.454652	-2.35059	0.0187437	0.515137	MLPH
ENSG00000166793	93.9412	-1.06925	0.337308	-3.16997	0.00152457	0.367961	YPEL4
ENSG00000174332	9.73021	-1.0739	0.42924	-2.50187	0.0123539	0.479524	GLIS1
ENSG00000250151	9.68325	-1.07504	0.366435	-2.93378	0.00334862	0.410168	ARPC4-TTLL3
ENSG00000205129	5.83734	-1.08078	0.41857	-2.58207	0.00982083	0.469152	C4orf47
ENSG00000159784	10.3889	-1.08731	0.39273	-2.76861	0.00562962	0.430259	FAM131B
ENSG00000153233	13.5461	-1.08762	0.486662	-2.23486	0.0254268	0.543807	PTPRR
ENSG00000214274	18.4373	-1.08856	0.40247	-2.70471	0.00683649	0.445851	ANG
ENSG00000187848	10.4122	-1.09896	0.535212	-2.05331	0.0400427	0.594898	P2RX2
ENSG00000172458	19.485	-1.09924	0.372567	-2.95044	0.00317323	0.410168	IL17D
ENSG00000170624	25.7882	-1.09968	0.499414	-2.20194	0.0276695	0.549775	SGCD
ENSG00000135424	302.654	-1.10378	0.377469	-2.92416	0.00345384	0.410168	ITGA7
ENSG00000172379	90.7062	-1.10497	0.474672	-2.32785	0.01992	0.517628	ARNT2
ENSG00000163017	1567.1	-1.10733	0.438435	-2.52563	0.011549	0.479524	ACTG2
ENSG00000052344	1356.24	-1.10848	0.345875	-3.20486	0.00135127	0.365178	PRSS8
ENSG00000143768	46.7036	-1.109	0.485588	-2.28383	0.0223818	0.528637	LEFTY2
ENSG00000146166	31.2295	-1.11147	0.406667	-2.73313	0.00627361	0.441522	LGSN
ENSG00000175874	6.51183	-1.11379	0.509649	-2.1854	0.0288594	0.552272	CREG2
ENSG00000167178	11.3302	-1.11575	0.481274	-2.31833	0.0204316	0.520832	ISLR2
ENSG00000171345	6049.45	-1.12365	0.483099	-2.32593	0.0200224	0.518944	KRT19
ENSG00000101000	395.332	-1.12656	0.44009	-2.55984	0.0104719	0.472685	PROCR
ENSG00000177453	21.3135	-1.13136	0.531606	-2.1282	0.0333203	0.568937	NIM1K
ENSG00000197614	1453.34	-1.1314	0.491395	-2.30243	0.0213107	0.526853	MFAP5
ENSG00000148053	121.045	-1.13145	0.4377	-2.585	0.00973804	0.469118	NTRK2
ENSG00000139044	22.3384	-1.13321	0.395163	-2.8677	0.00413468	0.424808	B4GALNT3
ENSG00000188833	10.6963	-1.135	0.571445	-1.9862	0.0470116	0.614649	ENTPD8
ENSG00000177791	31.0775	-1.13685	0.501194	-2.26828	0.0233119	0.530646	MYOZ1
ENSG00000174945	84.9987	-1.137	0.485344	-2.34267	0.0191465	0.515757	AMZ1
ENSG00000260001	19.0683	-1.14095	0.382044	-2.98645	0.00282236	0.408635	TGFBR3L
ENSG00000206072	5.86478	-1.14599	0.584272	-1.9614	0.0498321	0.617753	SERPINB11
ENSG00000164007	371.654	-1.1468	0.5628	-2.03767	0.0415827	0.599332	CLDN19
ENSG00000105717	27.3594	-1.1533	0.533035	-2.16364	0.0304919	0.557642	PBX4
ENSG00000125398	47.3014	-1.15395	0.403787	-2.85783	0.00426549	0.427575	SOX9
ENSG00000280693	18.4068	-1.15624	0.426065	-2.71378	0.00665208	0.445741	SH3PXD2A-AS1
ENSG00000251497	6.74229	-1.16205	0.561506	-2.06952	0.0384976	0.586237	PITPNM2-AS1
ENSG00000115138	40.36	-1.16545	0.42926	-2.71503	0.00662695	0.445741	POMC
ENSG00000107954	544.422	-1.17209	0.513815	-2.28116	0.022539	0.528744	NEURL1
ENSG00000196878	459.723	-1.17507	0.499758	-2.35129	0.0187087	0.515137	LAMB3
ENSG00000010278	871.447	-1.17881	0.287433	-4.10117	4.11e-05	0.138863	CD9
ENSG00000233493	6.29857	-1.18229	0.448483	-2.63621	0.00838389	0.453556	TMEM238
ENSG00000124212	106.975	-1.18406	0.38929	-3.04158	0.00235343	0.388107	PTGIS
ENSG00000106366	12050.7	-1.18911	0.509882	-2.33213	0.0196941	0.516893	SERPINE1
ENSG00000112499	11.6365	-1.18984	0.433613	-2.74401	0.00606933	0.437338	SLC22A2
ENSG00000188522	68.3437	-1.19369	0.484477	-2.46388	0.0137444	0.488515	FAM83G
ENSG00000089847	222.428	-1.19649	0.441848	-2.70792	0.00677064	0.445851	ANKRD24
ENSG00000140465	6.4859	-1.19764	0.55904	-2.14231	0.0321684	0.562671	CYP1A1
ENSG00000154027	10.4148	-1.20031	0.585488	-2.0501	0.0403546	0.595711	AK5
ENSG00000184984	41.7616	-1.20471	0.476721	-2.52708	0.0115015	0.479524	CHRM5
ENSG00000139514	373.431	-1.20615	0.430813	-2.79972	0.00511475	0.430259	SLC7A1
ENSG00000154429	1529.95	-1.20682	0.562291	-2.14625	0.0318528	0.56234	CCSAP
ENSG00000224057	151.024	-1.20933	0.524429	-2.306	0.0211106	0.525515	EGFR-AS1
ENSG00000165152	28.0308	-1.21399	0.340911	-3.56102	0.000369415	0.232225	PGAP4
ENSG00000233316	6.04842	-1.21766	0.537085	-2.26716	0.0233805	0.530646	DSCR10
ENSG00000153822	42.5798	-1.22243	0.53924	-2.26694	0.0233939	0.530646	KCNJ16
ENSG00000174640	1923.57	-1.22464	0.501482	-2.44205	0.0146041	0.495121	SLCO2A1
ENSG00000167393	5.48769	-1.23675	0.564451	-2.19108	0.0284462	0.549775	PPP2R3B
ENSG00000147872	2278.1	-1.23863	0.43666	-2.83661	0.00455959	0.430259	PLIN2
ENSG00000173578	117.476	-1.24003	0.621121	-1.99644	0.0458864	0.613804	XCR1
ENSG00000179148	11.803	-1.24347	0.616404	-2.01729	0.0436649	0.60616	ALOXE3
ENSG00000111799	219.425	-1.24791	0.560925	-2.22474	0.0260989	0.545045	COL12A1
ENSG00000086506	29.9593	-1.24981	0.578028	-2.1622	0.0306028	0.557642	HBQ1
ENSG00000115414	282802	-1.25886	0.54823	-2.29623	0.021663	0.526853	FN1
ENSG00000254681	125.538	-1.26226	0.382154	-3.30302	0.000956498	0.316343	PKD1P5-LOC105376752
ENSG00000171097	10.7099	-1.2661	0.484099	-2.61538	0.00891291	0.460373	KYAT1
ENSG00000165621	20.2826	-1.26961	0.429526	-2.95585	0.00311813	0.410168	OXGR1
ENSG00000116260	6622.44	-1.27209	0.57216	-2.22331	0.0261946	0.545045	QSOX1
ENSG00000117472	26.3858	-1.27313	0.511823	-2.48743	0.0128668	0.482512	TSPAN1
ENSG00000072657	12.2644	-1.28349	0.545516	-2.3528	0.0186325	0.515078	TRHDE
ENSG00000132164	30.0845	-1.28401	0.59348	-2.16352	0.030501	0.557642	SLC6A11
ENSG00000130226	10.129	-1.28841	0.581216	-2.21675	0.02664	0.546732	DPP6
ENSG00000183128	6.74811	-1.29194	0.648008	-1.9937	0.0461844	0.61396	CALHM3
ENSG00000013588	594.29	-1.29877	0.551002	-2.35711	0.0184179	0.512467	GPRC5A
ENSG00000130598	135.613	-1.30211	0.484275	-2.68877	0.00717148	0.446399	TNNI2
ENSG00000183230	13.6297	-1.30764	0.461862	-2.83124	0.00463682	0.430259	CTNNA3
ENSG00000173826	6.11009	-1.32228	0.530066	-2.49456	0.0126113	0.481381	KCNH6
ENSG00000105357	72.3747	-1.32337	0.515205	-2.56862	0.0102104	0.47189	MYH14
ENSG00000184350	9.26885	-1.32741	0.605331	-2.19287	0.0283168	0.549775	MRGPRE
ENSG00000130176	749.015	-1.32811	0.533544	-2.48923	0.012802	0.482512	CNN1
ENSG00000187867	72.3239	-1.33515	0.600813	-2.22224	0.0262668	0.545468	PALM3
ENSG00000221955	127.753	-1.33633	0.622488	-2.14675	0.0318129	0.56234	SLC12A8
ENSG00000125850	15.5273	-1.34137	0.516899	-2.59504	0.00945798	0.468436	OVOL2
ENSG00000153294	76.6168	-1.35378	0.495322	-2.73312	0.00627366	0.441522	ADGRF4
ENSG00000171119	6.80049	-1.36521	0.471165	-2.89753	0.00376118	0.417253	NRTN
ENSG00000103316	9.06508	-1.39727	0.610046	-2.29043	0.0219961	0.528006	CRYM
ENSG00000159399	316.659	-1.4048	0.405335	-3.46578	0.000528702	0.284774	HK2
ENSG00000184261	90.7917	-1.40536	0.636621	-2.20753	0.0272771	0.547953	KCNK12
ENSG00000197191	21.3993	-1.40728	0.447793	-3.14271	0.00167394	0.376525	CYSRT1
ENSG00000104888	7.00098	-1.41563	0.568301	-2.49099	0.0127388	0.482512	SLC17A7
ENSG00000086570	209.868	-1.43174	0.700333	-2.04437	0.0409174	0.597334	FAT2
ENSG00000177679	22.5713	-1.44052	0.398334	-3.61636	0.000298777	0.232225	SRRM3
ENSG00000136155	23.8266	-1.47333	0.484282	-3.0423	0.00234781	0.388107	SCEL
ENSG00000082293	10.8116	-1.47666	0.625542	-2.36061	0.0182447	0.512467	COL19A1
ENSG00000158825	121.049	-1.48307	0.540916	-2.74177	0.00611089	0.43802	CDA
ENSG00000166033	4245.51	-1.48753	0.539901	-2.75519	0.00586573	0.433683	HTRA1
ENSG00000156966	292.933	-1.49619	0.560258	-2.67054	0.0075729	0.449286	B3GNT7
ENSG00000041982	383.836	-1.49749	0.541027	-2.76787	0.00564237	0.430259	TNC
ENSG00000143217	1211.95	-1.49914	0.557869	-2.68726	0.00720418	0.446595	NECTIN4
ENSG00000170558	6.61315	-1.4998	0.612184	-2.44992	0.0142888	0.492538	CDH2
ENSG00000141934	93.7218	-1.50364	0.422878	-3.55573	0.000376927	0.232225	PLPP2
ENSG00000249201	17.3571	-1.50904	0.631183	-2.39081	0.0168111	0.507503	CTD-3080P12.3
ENSG00000115590	148.501	-1.50998	0.719286	-2.09928	0.0357923	0.576822	IL1R2
ENSG00000198523	8.85762	-1.51774	0.624766	-2.4293	0.0151281	0.495936	PLN
ENSG00000133454	51.1688	-1.51974	0.387625	-3.92066	8.83e-05	0.17686	MYO18B
ENSG00000099812	86.2781	-1.52019	0.595007	-2.55492	0.0106213	0.475068	MISP
ENSG00000163701	149.427	-1.52152	0.442948	-3.43498	0.000592592	0.284774	IL17RE
ENSG00000138615	118.148	-1.52715	0.540048	-2.8278	0.00468687	0.430259	CILP
ENSG00000255568	11.5293	-1.52737	0.565546	-2.7007	0.00691944	0.445851	BRWD1-AS2
ENSG00000123999	405.179	-1.53368	0.614791	-2.49464	0.0126086	0.481381	INHA
ENSG00000147689	21.5772	-1.54194	0.768162	-2.00731	0.0447162	0.610254	FAM83A
ENSG00000233718	137.946	-1.5447	0.70933	-2.17769	0.0294289	0.555268	MYCNOS
ENSG00000175315	122.601	-1.54599	0.768791	-2.01093	0.0443325	0.609154	CST6
ENSG00000103546	467.046	-1.55096	0.688416	-2.25295	0.0242625	0.535949	SLC6A2
ENSG00000204941	3189.29	-1.55157	0.741382	-2.09281	0.0363659	0.577824	PSG5
ENSG00000134258	14.496	-1.55473	0.587997	-2.64411	0.00819064	0.453556	VTCN1
ENSG00000283378	18.0235	-1.56508	0.556303	-2.81335	0.00490275	0.430259	CNTNAP3C
ENSG00000213231	6.25617	-1.56765	0.493326	-3.17772	0.00148436	0.367961	TCL1B
ENSG00000182585	6.48948	-1.57131	0.771303	-2.03722	0.0416282	0.599332	EPGN
ENSG00000151023	14.5251	-1.57148	0.61844	-2.54104	0.0110522	0.478876	ENKUR
ENSG00000105877	98.5032	-1.57843	0.692902	-2.278	0.0227267	0.529751	DNAH11
ENSG00000134775	57	-1.59405	0.690886	-2.30725	0.0210411	0.525515	FHOD3
ENSG00000188883	29.4595	-1.59627	0.612433	-2.60643	0.00914904	0.465944	KLRG2
ENSG00000197273	33.5966	-1.60076	0.719107	-2.22604	0.0260117	0.545045	GUCA2A
ENSG00000128203	37.4563	-1.60968	0.517672	-3.10945	0.00187434	0.37868	ASPHD2
ENSG00000235162	247.142	-1.61695	0.528442	-3.05985	0.00221449	0.387605	C12orf75
ENSG00000100385	1043.74	-1.61885	0.708997	-2.2833	0.0224127	0.528637	IL2RB
ENSG00000101198	141.02	-1.62522	0.530776	-3.06196	0.00219891	0.386883	NKAIN4
ENSG00000142623	126.068	-1.63046	0.821453	-1.98484	0.0471618	0.615172	PADI1
ENSG00000149043	355.729	-1.63428	0.601379	-2.71755	0.00657665	0.445222	SYT8
ENSG00000185269	10051.5	-1.63486	0.734892	-2.22462	0.0261065	0.545045	NOTUM
ENSG00000172901	2194.66	-1.64152	0.785735	-2.08915	0.0366944	0.579241	LVRN
ENSG00000229847	41.1887	-1.64292	0.804357	-2.04252	0.0410998	0.597929	EMX2OS
ENSG00000211448	430.045	-1.64893	0.826709	-1.99457	0.0460897	0.613804	DIO2
ENSG00000053747	2024.88	-1.66927	0.785927	-2.12395	0.033674	0.572146	LAMA3
ENSG00000075275	159.201	-1.69195	0.466992	-3.62307	0.000291122	0.232225	CELSR1
ENSG00000167880	129.416	-1.69223	0.586887	-2.8834	0.00393412	0.421706	EVPL
ENSG00000179761	114.893	-1.70132	0.748049	-2.27434	0.0229453	0.530024	PIPOX
ENSG00000102109	49.5241	-1.70347	0.793235	-2.14749	0.0317539	0.56234	PCSK1N
ENSG00000182795	11.84	-1.70653	0.479953	-3.55562	0.00037709	0.232225	C1orf116
ENSG00000070404	10460.6	-1.7139	0.542428	-3.15968	0.00157942	0.367961	FSTL3
ENSG00000185567	268.396	-1.73356	0.600943	-2.88474	0.00391739	0.421706	AHNAK2
ENSG00000130822	115.671	-1.73518	0.452943	-3.83091	0.000127671	0.205374	PNCK
ENSG00000167992	245.426	-1.73897	0.592574	-2.93461	0.00333967	0.410168	VWCE
ENSG00000170370	8.56794	-1.74806	0.869346	-2.01078	0.0443489	0.609154	EMX2
ENSG00000275620	126.027	-1.75193	0.463216	-3.7821	0.000155511	0.218888	FLJ16779
ENSG00000170298	5.2176	-1.75276	0.631237	-2.77671	0.0054912	0.430259	LGALS9B
ENSG00000180914	43.0129	-1.75429	0.506281	-3.46505	0.000530132	0.284774	OXTR
ENSG00000206075	16.854	-1.76944	0.525471	-3.36735	0.000758951	0.296746	SERPINB5
ENSG00000186652	746.994	-1.77072	0.868232	-2.03945	0.0414047	0.599332	PRG2
ENSG00000105246	4064.49	-1.7777	0.687821	-2.58454	0.00975097	0.469118	EBI3
ENSG00000183734	404.026	-1.7787	0.701259	-2.53644	0.0111987	0.479524	ASCL2
ENSG00000247095	78.3392	-1.78467	0.373595	-4.77701	1.78e-06	0.0127905	MIR210HG
ENSG00000167634	10.2558	-1.78549	0.571622	-3.12354	0.00178689	0.376525	NLRP7
ENSG00000129521	738.615	-1.79501	0.667415	-2.6895	0.00715599	0.446399	EGLN3
ENSG00000164744	6.69788	-1.80321	0.786198	-2.29358	0.0218149	0.528006	SUN3
ENSG00000169495	1716.57	-1.80391	0.742765	-2.42864	0.0151558	0.495936	HTRA4
ENSG00000188263	5.38798	-1.8133	0.707537	-2.56283	0.0103822	0.47189	IL17REL
ENSG00000065618	3627.67	-1.85728	0.64797	-2.8663	0.00415296	0.425125	COL17A1
ENSG00000166535	47.8751	-1.89866	0.556946	-3.40906	0.000651871	0.284774	A2ML1
ENSG00000181143	121.203	-1.9019	0.70162	-2.71072	0.00671376	0.445851	MUC16
ENSG00000189334	22.0779	-1.92396	0.566797	-3.39445	0.000687676	0.284774	S100A14
ENSG00000166206	5.47248	-1.93114	0.69264	-2.78808	0.00530207	0.430259	GABRB3
ENSG00000002726	16932.1	-1.93286	0.884833	-2.18444	0.0289301	0.553078	AOC1
ENSG00000152766	6.08531	-1.93697	0.655935	-2.95299	0.00314714	0.410168	ANKRD22
ENSG00000010310	15.3011	-1.95035	0.636457	-3.06439	0.00218117	0.386883	GIPR
ENSG00000154975	38.1264	-1.96692	0.874482	-2.24925	0.0244968	0.537698	CA10
ENSG00000147571	2100.19	-1.97585	0.891133	-2.21724	0.026607	0.546732	CRH
ENSG00000214946	5.54755	-1.9815	0.744469	-2.66162	0.00777645	0.45151	TBC1D26
ENSG00000083454	16.8909	-1.98152	0.547679	-3.61804	0.000296843	0.232225	P2RX5
ENSG00000167618	48.5001	-1.98834	0.660642	-3.00971	0.00261498	0.398956	LAIR2
ENSG00000117069	13.5527	-1.98878	0.870741	-2.28401	0.0223709	0.528637	ST6GALNAC5
ENSG00000103089	21.9911	-2.02443	0.607031	-3.33497	0.000853095	0.305313	FA2H
ENSG00000101197	134.91	-2.03071	0.596224	-3.40596	0.000659326	0.284774	BIRC7
ENSG00000136011	92.637	-2.06521	0.8939	-2.31034	0.0208694	0.525515	STAB2
ENSG00000105143	49.2255	-2.07194	1.03391	-2.00398	0.0450721	0.611723	SLC1A6
ENSG00000204632	1383.55	-2.07341	0.983924	-2.10729	0.0350924	0.576822	HLA-G
ENSG00000114638	153.351	-2.07445	0.812406	-2.55346	0.0106659	0.475254	UPK1B
ENSG00000205221	90.8517	-2.07525	0.594183	-3.49262	0.000478309	0.273861	VIT
ENSG00000128422	255.981	-2.08838	0.737964	-2.82992	0.00465589	0.430259	KRT17
ENSG00000121898	135.719	-2.09309	0.721852	-2.89961	0.00373623	0.416546	CPXM2
ENSG00000066248	5.3802	-2.11323	0.698847	-3.02387	0.00249561	0.389521	NGEF
ENSG00000156463	15.3814	-2.1373	0.713339	-2.99619	0.00273373	0.405806	SH3RF2
ENSG00000257599	8.83687	-2.15803	0.901854	-2.39288	0.0167166	0.506006	OVCH1-AS1
ENSG00000175793	70.3044	-2.17654	0.664973	-3.27312	0.00106366	0.317979	SFN
ENSG00000274419	5.13843	-2.20617	0.673286	-3.27673	0.00105018	0.316752	TBC1D3D
ENSG00000237330	47.4892	-2.23432	0.769968	-2.90184	0.00370983	0.416352	RNF223
ENSG00000124205	5.30008	-2.25365	0.863787	-2.60903	0.00907981	0.464735	EDN3
ENSG00000205420	431.019	-2.26444	1.09356	-2.0707	0.0383869	0.585439	KRT6A
ENSG00000183114	67.4161	-2.30513	0.890574	-2.58837	0.00964321	0.469118	FAM43B
ENSG00000189253	30.3346	-2.30565	1.08846	-2.11826	0.0341527	0.574273	TRIM64B
ENSG00000105664	479.197	-2.34069	0.660256	-3.54512	0.000392427	0.236725	COMP
ENSG00000132821	60.0312	-2.37745	0.771052	-3.08339	0.00204655	0.384082	VSTM2L
ENSG00000188032	6.29532	-2.38595	0.671167	-3.55492	0.000378094	0.232225	C19orf67
ENSG00000174697	451.017	-2.5365	0.955248	-2.65533	0.00792316	0.453556	LEP
ENSG00000199038	7.25867	-2.55979	0.490807	-5.21548	1.83e-07	0.00206444	MIR210
ENSG00000186847	241.418	-2.58747	0.89205	-2.90058	0.00372469	0.416546	KRT14
ENSG00000177494	18.1134	-2.75606	0.930337	-2.96243	0.00305223	0.410168	ZBED2
ENSG00000186081	145.374	-3.02655	1.05861	-2.85898	0.00425006	0.427575	KRT5
ENSG00000204021	10.5551	-3.13911	1.47088	-2.13417	0.0328285	0.565623	LIPK
ENSG00000167916	51.1872	-3.37603	1.08891	-3.10037	0.00193281	0.381786	KRT24
ENSG00000134760	11.8571	-3.73661	1.43346	-2.60671	0.00914177	0.465944	DSG1
ENSG00000118271	12.8576	-3.7835	1.37548	-2.75067	0.00594729	0.436751	TTR
ENSG00000186832	5.94516	-3.83036	1.34849	-2.84049	0.00450441	0.430259	KRT16
ENSG00000113196	8.17369	-3.86006	0.975139	-3.95847	7.54e-05	0.17686	HAND1

## Sheet: Supp Table 2
Term	Overlap	P-value	Adjusted P-value	Old P-value	Old Adjusted P-value	Odds Ratio	Combined Score	Genes
mammary gland development (GO:0030879)	3/24	0.000234214	0.0595066	0	0	28.9767	242.224	WNT7B;PRL;APLN		3.63039
metanephric epithelium development (GO:0072207)	2/5	0.000250013	0.0595066	0	0	133.98	1111.23	WT1;WNT7B		3.60204
regulation of regulatory T cell differentiation (GO:0045589)	3/26	0.000298671	0.0595066	0	0	26.4543	214.708	CR1;TNFRSF18;IL2RA		3.52481
cell junction disassembly (GO:0150146)	2/26	0.000373785	0.0595066	0	0	100.48	792.969	DKK1;CX3CL1		3.42738
proline transport (GO:0015824)	2/6	0.000373785	0.0595066	0	0	100.48	792.969	SLC6A15;SLC6A20		3.42738

## Sheet: Supp Table 3
Term	Overlap	P-value	Adjusted P-value	Old P-value	Old Adjusted P-value	Odds Ratio	Combined Score	Genes		log10 (p value)
extracellular matrix organization (GO:0030198)	33/300	1.07209e-11	2.60839e-08	0	0	4.63193	116.997	VIT;COL17A1;COL12A1;SERPINE1;LAMA3;TNC;HTRA1;SCX;CAPG;LAMC2;ICAM5;COL19A1;ADAMTS16;COMP;SCUBE3;TTR;FLRT2;TIMP2;QSOX1;SLC39A8;MADCAM1;ITGB6;COL28A1;LAMB3;FN1;NPNT;ADAM19;MFAP5;SMOC2;LOX;ITGA11;MFAP2;ITGA7		10.9698
extracellular structure organization (GO:0043062)	25/216	1.22297e-09	1.09291e-06	0	0	4.84897	99.5105	VIT;COL17A1;SERPINE1;LAMA3;TNC;LAMC2;ICAM5;COL19A1;ADAMTS16;COMP;TTR;SLC39A8;MADCAM1;ITGB6;COL28A1;LAMB3;FN1;NPNT;ADAM19;MFAP5;SMOC2;LOX;ITGA11;MFAP2;ITGA7		8.91258
external encapsulating structure organization (GO:0045229)	25/217	1.34761e-09	1.09291e-06	0	0	4.82347	98.519	VIT;COL17A1;SERPINE1;LAMA3;TNC;LAMC2;ICAM5;COL19A1;ADAMTS16;COMP;TTR;SLC39A8;MADCAM1;ITGB6;COL28A1;LAMB3;FN1;NPNT;ADAM19;MFAP5;SMOC2;LOX;ITGA11;MFAP2;ITGA7		8.87044
hemidesmosome assembly (GO:0031581)	6/12	3.20116e-07	0.000194711	0	0	36.0835	539.613	COL17A1;LAMB3;KRT14;LAMA3;LAMC2;KRT5		6.49469
epidermis development (GO:0008544)	12/83	2.47515e-06	0.00113807	0	0	6.14666	79.3485	COL17A1;SCEL;CRABP2;LAMB3;LAMA3;GJB5;KRT14;LAMC2;KRT5;EVPL;PTHLH;OVOL2		5.6064
cell-substrate junction assembly (GO:0007044)	8/34	2.80658e-06	0.00113807	0	0	11.1325	142.313	COL17A1;LAMB3;LAMA3;KRT14;FN1;LAMC2;KRT5;RHOD		5.55182
positive regulation of vasculature development (GO:1904018)	11/102	0.00010561	0.0337767	0	0	4.38334	40.1328	SMOC2;FLT1;PTGIS;SPHK1;ADM2;SERPINE1;CHI3L1;ANGPTL4;HK2;CCR3;AQP1		3.97629
establishment of skin barrier (GO:0061436)	5/10	0.000124945	0.0337767	0	0	12.8578	115.561	FA2H;KRT16;SFN;CLDN1;ALOXE3		3.90328
regulation of water loss via skin (GO:0033561)	5/19	0.000124945	0.0337767	0	0	12.8578	115.561	FA2H;KRT16;SFN;CLDN1;ALOXE3		3.90328
cellular response to heparin (GO:0071504)	3/5	0.000193165	0.0427246	0	0	53.8367	460.41	AOC1;SFRP1;SOX9		3.71407
positive regulation of peroxisome proliferator activated receptor signaling pathway (GO:0035360)	3/5	0.000193165	0.0427246	0	0	53.8367	460.41	PTGIS;CITED2;GPS2		3.71407
negative regulation of endopeptidase activity (GO:0010951)	8/63	0.000299502	0.0555804	0	0	5.25478	42.6341	CRB2;SERPINB11;ANXA8L1;SERPINE2;SERPINE1;TIMP2;TIMP3;SERPINB5		3.5236
negative regulation of peptidase activity (GO:0010466)	8/63	0.000299502	0.0555804	0	0	5.25478	42.6341	CRB2;SERPINB11;SERPINE2;NLRP7;SERPINE1;TIMP2;TIMP3;SERPINB5		3.5236
positive regulation of angiogenesis (GO:0045766)	11/116	0.000331177	0.0555804	0	0	3.79615	30.418	SMOC2;FLT1;PTGIS;SPHK1;ADM2;SERPINE1;CHI3L1;ANGPTL4;HK2;CCR3;AQP1		3.47994
bundle of His cell-Purkinje myocyte adhesion involved in cell communication (GO:0086073)	3/6	0.0003785	0.0555804	0	0	35.8893	282.782	PKP2;CTNNA3;DSG2		3.42193
response to heparin (GO:0071503)	3/6	0.0003785	0.0555804	0	0	35.8893	282.782	AOC1;SFRP1;SOX9		3.42193
cell-cell junction organization (GO:0045216)	9/82	0.000388355	0.0555804	0	0	4.45814	35.0124	CDH2;PKP2;DSG1;PKP1;ANG;DSG2;NECTIN4;CLDN1;TJP2		3.41077
negative regulation of coagulation (GO:0050819)	4/14	0.000439116	0.0593538	0	0	14.3771	111.146	PROCR;SERPINE2;SERPINE1;ADTRP		3.35742

## Sheet: Supp Table 4
Term	Overlap	P-value	Adjusted P-value	Old P-value	Old Adjusted P-value	Odds Ratio	Combined Score	Genes
SUZ12 20075857 ChIP-Seq MESCs Mouse	207/4356	5.2409e-10	3.33321e-07	0	0	1.72802	36.9267	OXTR;SERPINE2;TMEM200A;GFI1;HHIP;COL12A1;SCX;LDLRAD2;ICAM5;KLHDC7B;CLDN1;BAIAP2L1;ROPN1L;SOX9;EPHB2;SOX4;EPHA5;ENDOG;LIMCH1;KCNK12;KRT8;AFAP1;KRT7;ISLR2;SLC6A11;DKK1;OVOL2;SFRP1;HECW2;PRR15;HOXB2;ASPHD2;ASTN2;NGEF;CFTR;IGSF8;GATA3;EVPL;ADAMTS16;NUAK1;APOM;FLRT2;FAM43B;RHBDL3;RIMKLA;GREB1;DCLK3;MEX3D;FA2H;SNAI1;CYP1A1;FAT2;LRRN1;FXYD5;GABRB3;ACHE;ROBO3;PTPRR;DOC2A;PRKAG2;PCSK6;SLC6A2;CHRDL1;CX3CL1…
SUZ12 18974828 ChIP-Seq MESCs Mouse	103/1934	2.36471e-07	7.51979e-05	0	0	1.81534	27.6974	FHOD3;OXTR;CD83;SERPINE2;GFI1;COL12A1;HR;RORB;ICAM5;CLDN1;COMP;BAIAP2L1;CDH2;DUOXA1;SLC39A8;SOX9;SOX4;EPHA5;KCNK12;TPM1;AFAP1;ISLR2;SLC6A11;NPNT;DKK1;OVOL2;SLC9A3;LOX;HECW2;PRR15;PKP1;HOXB2;PGR;ASTN2;NGEF;HTRA4;HTRA1;GATA3;AK5;SLC1A6;NDRG1;TRHDE;GLIS1;SCUBE3;DPP6;CALCR;FLRT2;RHBDL3;RAB6B;KL;ESRRB;FBXO32;TLX2;ITGA11;LRRN1;SLC26A4;ACHE;FLT1;CPXM2;RASGRF1;TNFAIP2;PRKAG2;SLC7A11;SLC6A2;CHRDL1;CX3CL1;…
SUZ12 27294783 Chip-Seq ESCs Mouse	104/2000	6.40523e-07	0.000135791	0	0	1.76681	25.1965	CD83;SERPINE2;GFI1;SCX;HR;ICAM5;KLHDC7B;ESPN;COMP;CDH2;NRTN;SOX9;MYOZ1;SOX4;KCNH2;EPHA5;TPM1;AFAP1;ISLR2;SLC6A11;NPNT;OVOL2;SLC9A3;LOX;HECW2;PRR15;PKP1;HOXB2;ERP27;CFTR;IGSF8;PKDCC;CRABP2;HTRA4;GATA3;CABP1;EVPL;TRHDE;GLIS1;SCUBE3;CNN1;KLC3;CALCR;FLRT2;RHBDL3;MFAP3L;GREB1;MEX3D;BHLHE40;TMEM119;LRRN1;SLC26A4;GABRB3;ROBO3;ST6GALNAC2;FLT1;DOC2A;DIRAS1;TNFAIP2;LAMC2;FTCD;TMEM191C;SGCD;EFHD1;EMX2;SPHK1…
ESR2 21235772 ChIP-Seq MCF-7 Human	33/424	3.25356e-06	0.000517316	0	0	2.61086	32.9902	VTCN1;PCSK6;NDRG1;IGSF9;NUAK1;CAPN8;CALCR;FAM174B;SLITRK4;ZNF703;EFHD1;QSOX1;PLEKHN1;SOX9;RHPN2;IER3;SPTBN2;PNPLA7;WNT7B;GREB1;ENTPD8;C14ORF132;C6ORF141;NPNT;GPRC5A;CCDC74A;SLCO2A1;CYP1A1;CD9;SIK1;ANGPTL4;PTGES;KLHDC9
MTF2 20144788 ChIP-Seq MESCs Mouse	137/2981	7.96315e-06	0.00101291	0	0	1.5625	18.3448	FHOD3;OXTR;CD83;SERPINE2;GFI1;HHIP;COL12A1;HR;RORB;ICAM5;ESPN;CELSR1;COMP;BAIAP2L1;CDH2;SLC39A8;SOX9;EPHB2;SOX4;EPHA5;DAPK1;LIMCH1;KCNK12;TPM1;KRT8;ISLR2;SLC6A11;NPNT;DKK1;OVOL2;SLC9A3;SFRP1;LOX;HECW2;SLCO2A1;PRR15;PKP1;HOXB2;PGR;ASTN2;GPLD1;NGEF;CFTR;HTRA4;HTRA1;GATA3;AK5;CABP1;SLC1A6;NDRG1;TRHDE;GLIS1;SCUBE3;NUAK1;DPP6;CALCR;FLRT2;RHBDL3;RAB6B;MFAP3L;KL;ST8SIA1;GREB1;DCLK3;PBX4;B3GALT5;FBXO32;F…
JARID2 20075857 ChIP-Seq MESCs Mouse	69/1258	1.12076e-05	0.001188	0	0	1.82695	20.8253	OXTR;FLT1;CD83;GFI1;RASGRF1;TNFAIP2;PRKAG2;HR;SLC6A2;COMP;EFHD1;SPEG;SLC39A8;SOX9;SOX4;EPHA5;EMX2;SPHK1;KCNK12;TPM1;ISLR2;SLC6A11;NGF;ANO1;LOX;ALDH1A2;HAND1;PKP1;ODF3B;HOXB2;PGR;ASTN2;NGEF;ST6GALNAC5;EMX2OS;PKDCC;HTRA4;HTRA1;GATA3;AK5;ASCL2;TRHDE;GLIS1;COCH;COL19A1;DPP6;PDLIM2;FLRT2;FRZB;NTF3;HSF4;FLNC;FAM43B;ALOXE3;KL;NTRK2;EGLN3;GALNT3;WNT7B;ESRRB;PRRX2;SOD3;MAPK15;SMOC2;WT1;TLX2;FAM131B;PI16;S…
SUZ12 18692474 ChIP-Seq MEFs Mouse	63/1135	1.92884e-05	0.00175249	0	0	1.8429	20.0065	ACHE;OXTR;FLT1;CD83;GFI1;HHIP;COL12A1;RASGRF1;TNFAIP2;HR;SLC6A2;CX3CL1;COMP;SGCD;CDH2;SOX9;SOX4;EPHA5;EMX2;EDN3;SPHK1;TPM1;DKK1;SFRP1;LOX;ALDH1A2;SLCO2A1;HAND1;PKP1;ITGA7;PGR;ASTN2;NGEF;ST6GALNAC5;HTRA1;GATA3;ASCL2;COCH;COL19A1;PTHLH;DPP6;CALCR;SV2B;FRZB;NTF3;P2RY1;HSF4;FLNC;CRYM;MFAP3L;KL;NTRK2;GALNT3;ST8SIA1;WNT7B;FBXO32;SOD3;APLN;SMOC2;DES;WT1;TLX2;SLC26A4
RNF2 18974828 ChIP-Seq MESCs Mouse	69/1302	3.38008e-05	0.00235655	0	0	1.75749	18.0934	OXTR;FLT1;CD83;GFI1;HHIP;COL12A1;RASGRF1;TNFAIP2;PRKAG2;HR;COMP;CDH2;TMEM108;EFHD1;SLC39A8;SOX9;SOX4;EPHA5;EMX2;SPHK1;KCNK12;TPM1;ISLR2;NPNT;OVOL2;SFRP1;LOX;ALDH1A2;HAND1;PRR15;PKP1;HOXB2;PGR;ASTN2;NGEF;HTRA4;HTRA1;GATA3;AK5;ASCL2;GLIS1;COCH;PTHLH;CALCR;PDLIM2;FLRT2;FRZB;P2RY1;HSF4;KLRG2;NCAM1;FLNC;IGF2BP2;RHBDL3;RAB6B;KL;NTRK2;GALNT6;EGLN3;GALNT3;ST8SIA1;WNT7B;ESRRB;NMNAT2;FBXO32;APLN;SMOC2;WT1;…
EZH2 18974828 ChIP-Seq MESCs Mouse	69/1302	3.38008e-05	0.00235655	0	0	1.75749	18.0934	OXTR;FLT1;CD83;GFI1;HHIP;COL12A1;RASGRF1;TNFAIP2;PRKAG2;HR;COMP;CDH2;TMEM108;EFHD1;SLC39A8;SOX9;SOX4;EPHA5;EMX2;SPHK1;KCNK12;TPM1;ISLR2;NPNT;OVOL2;SFRP1;LOX;ALDH1A2;HAND1;PRR15;PKP1;HOXB2;PGR;ASTN2;NGEF;HTRA4;HTRA1;GATA3;AK5;ASCL2;GLIS1;COCH;PTHLH;CALCR;PDLIM2;FLRT2;FRZB;P2RY1;HSF4;KLRG2;NCAM1;FLNC;IGF2BP2;RHBDL3;RAB6B;KL;NTRK2;GALNT6;EGLN3;GALNT3;ST8SIA1;WNT7B;ESRRB;NMNAT2;FBXO32;APLN;SMOC2;WT1;…
SUZ12 18692474 ChIP-Seq MESCs Mouse	93/1909	3.70527e-05	0.00235655	0	0	1.62413	16.5713	ACHE;OXTR;FLT1;CD83;GFI1;HHIP;COL12A1;RASGRF1;TNFAIP2;PRKAG2;HR;RORB;SLC6A2;CX3CL1;COMP;SGCD;CDH2;DUOXA1;EFHD1;SOX9;SOX4;EPHA5;EMX2;EDN3;PCDHGA3;SPHK1;KCNK12;TPM1;PLEKHG6;ISLR2;NPNT;DKK1;SLC9A3;SFRP1;LOX;HECW2;ALDH1A2;SLCO2A1;HAND1;ITGA8;PKP1;ITGA7;HOXB2;PGR;ASTN2;NGEF;ST6GALNAC5;SEMA3D;HTRA4;HTRA1;GATA3;AK5;ASCL2;TRHDE;GLIS1;COCH;COL19A1;PTHLH;DPP6;CALCR;ACVR1C;PDLIM2;FLRT2;SV2B;FRZB;NTF3;P2RY1;…
JARID2 20064375 ChIP-Seq MESCs Mouse	60/1117	7.77114e-05	0.00449313	0	0	1.77239	16.7712	OXTR;FLT1;CD83;GFI1;COL12A1;RASGRF1;TNFAIP2;HR;ESPN;SLC6A2;CDH2;SPEG;SLC39A8;SOX9;EPHA5;EMX2;SPHK1;KCNK12;TPM1;SLC6A11;NPNT;OVOL2;SFRP1;HECW2;ALDH1A2;HAND1;PKP1;HOXB2;PGR;ASTN2;EMX2OS;SEMA3D;HTRA4;HTRA1;GATA3;AK5;ASCL2;TRHDE;GLIS1;COCH;COL19A1;PTHLH;FLRT2;FRZB;HSF4;KLRG2;IGF2BP2;RHBDL3;KL;NTRK2;GALNT6;GALNT3;WNT7B;ESRRB;PLCL2;APLN;DLK2;WT1;TLX2;SLC26A4
DROSHA 22980978 ChIP-Seq HELA Human	31/456	8.67271e-05	0.00459653	0	0	2.24505	20.9973	STAB2;PRKAG2;ATP10B;DNAH9;CABP1;CELSR1;ADAMTS16;DSCR4;MYO18B;TMEM108;MYH14;FAM3D;EPHB2;EMX2;CA10;PTGIS;ANKRD24;PNPLA7;MUC16;WNT7B;CCDC114;MYO7B;AFAP1;SLC6A11;SMOC2;SLC9A3;ANO1;FAM157A;MLPH;IL2RA;ITGA11
SRY 25088423 ChIP-ChIP EMBRYONIC GONADS Mouse	134/3083	0.000146432	0.0071639	0	0	1.45592	12.8542	CD83;GFI1;SERPINE1;SCX;HR;MRGPRE;ICAM5;ESPN;COMP;BAIAP2L1;SOX15;DUOXA1;NRTN;PTGFRN;EPHB2;SLC16A3;KCNH2;ENDOG;KCNH6;LIMCH1;TPM1;GTPBP6;LMTK3;KRT7;SLC5A9;MYCN;SLCO2A1;CERCAM;HOXB2;ASTN2;PADI1;CFTR;LLGL2;FKBP2;IGSF3;INSIG1;LPAR2;VTCN1;EVPL;PLAC8;ADAMTS16;KLC3;NUAK1;DPP6;KCNMB1;MYH14;SFN;S100A14;FAM83A;TNFSF14;ST8SIA1;GFPT2;FN1;RASSF7;PYCR1;PBX4;FANCB;MEX3D;SYT8;GNAO1;SLC6A8;RCAN2;GJB5;SNAI1;TMEM119;…
ZNF217 24962896 ChIP-Seq MCF-7 Human	75/1522	0.000159287	0.00723618	0	0	1.62547	14.2144	VIT;ERRFI1;FLT1;CITED2;PRL;PCSK6;PTPRF;FAM178B;DUSP10;FAM174B;RGS1;EFHD1;ROPN1L;QSOX1;ITGB6;PTGFRN;SOX9;SOX4;NBPF4;PTGIS;EDN3;DAPK1;LIMCH1;ANXA4;TPM1;PLEKHG6;KRT8;AFAP1;KRT7;PTH2R;NGF;DKK1;OVOL2;ANO1;HECW2;SLCO2A1;PKP2;PRR15;PKP1;PGR;ANG;CFTR;LLGL2;IGSF3;SDC4;SEMA3D;INSIG1;CAPG;PKD1L2;GATA3;VTCN1;NDRG1;MYCNOS;CALCR;SV2B;P2RY1;ZNF703;RHPN2;SPTBN2;FAM83A;KL;NTRK2;EGLN3;TPBG;GREB1;FN1;C14ORF132;FBXO…
EZH2 27304074 Chip-Seq ESCs Mouse	48/885	0.000328078	0.0139105	0	0	1.77576	14.2456	ROBO3;OXTR;FLT1;CITED2;GFI1;COL12A1;RASGRF1;HTRA1;TNFAIP2;GATA3;ASCL2;CHRDL1;TRHDE;COCH;COMP;SGCD;CDH2;FRZB;FAM174B;EFHD1;SPEG;SOX9;FAM43B;RHBDL3;EPHA5;NTRK2;EGLN3;EMX2;LIMCH1;SPHK1;WNT7B;KCNK12;TPM1;ESRRB;ISLR2;MAPK15;DLK2;SFRP1;WT1;TLX2;FAM131B;HAND1;PRR15;PKP1;HOXB2;PGR;RHOU;ASTN2
SUZ12 18555785 ChIP-Seq MESCs Mouse	55/1058	0.000350377	0.0139275	0	0	1.70268	13.5474	ACHE;OXTR;SERPINE2;COL12A1;RASGRF1;TNFAIP2;HR;RORB;DUOXA1;TMEM108;EFHD1;SLC39A8;SOX9;SOX4;EDN3;KCNK12;TPM1;NPNT;DKK1;OVOL2;LOX;HAND1;PKP1;ASTN2;NGEF;HTRA1;AK5;SLC1A6;ASCL2;COCH;COL19A1;PTHLH;ADAMTS16;PDLIM2;FLRT2;FRZB;CREG2;MFAP3L;EGLN3;PRRX2;PLCL2;NMNAT2;FBXO32;APLN;GNAO1;FA2H;SMOC2;KRT19;TMEM158;DES;P2RX2;TLX2;ITGA11;LRRN1;SLC26A4
ESR1 21235772 ChIP-Seq MCF-7 Human	18/228	0.000460479	0.0172273	0	0	2.61292	20.0757	CRABP2;PNPLA7;GREB1;VTCN1;PCSK6;C6ORF141;CORO2A;NDRG1;UNC13D;CAPN8;CALCR;FAM174B;SLITRK4;SLCO2A1;CYP1A1;EFHD1;SIK1;SLC39A8
SOX9 25088423 ChIP-ChIP EMBRYONIC GONADS Mouse	87/1903	0.000563223	0.0199005	0	0	1.50304	11.2455	ACHE;PTPRR;FLT1;CLIC3;SERPINE2;DIRAS1;COL12A1;TNFAIP2;SCX;MRGPRE;ICAM5;ESPN;HAPLN3;IL18BP;COMP;AIFM3;SGCD;SOX15;SPEG;NRTN;PTGFRN;EPHB2;SLC16A3;IER3;KCNH2;PTGIS;SPHK1;KCNK12;CCDC114;VSTM2L;ISLR2;TLE6;HAND1;CLDN19;PKP1;CHI3L1;HOXB2;ASPHD2;DSG2;ASTN2;PADI1;CFTR;FKBP2;KHDRBS3;PNCK;CRABP2;SLC5A11;CAPG;NDRG1;TRHDE;ADAMTS16;DPP6;APOM;ACVR1C;PDLIM2;KCNMB1;HSF4;TNNI2;B4GALNT3;TAS1R3;PDZD7;ARNT2;ANKRD24;WN…
RELA 24523406 ChIP-Seq FIBROSARCOMA Human	58/1182	0.000998562	0.0334255	0	0	1.59982	11.0535	ACHE;IL1RN;OXTR;CD83;SERPINE2;SERPINE1;TNC;TNFAIP2;PRL;UPK1B;DUSP10;COTL1;MADCAM1;SOX9;MYOZ1;IER3;PTGIS;TPM1;PLEKHG6;DIO2;KRT5;NGF;HLA-G;UNC13D;ADAM19;C1ORF116;GPRC5A;CHI3L1;PGR;S100A4;EFHC2;PTGES;CD274;IGSF3;SDC4;EBI3;GATA3;STX11;PTHLH;FSTL3;FAM83G;NLRP2;NCAM1;ARNT2;TCF7L2;SLC16A1;LAMB3;ST8SIA1;TPBG;FN1;POMC;WT1;IL2RA;BHLHE40;SNAI1;CCL28;PFKP;IL18R1
